# Supplementary material for: Transcriptional profiling of stellate ganglia from normotensive and spontaneously hypertensive rat strains
Source: Sci Data. 2018 Jun 26;5:180123. doi: 10.1038/sdata.2018.123 (PMC6018517; doi:10.1038/sdata.2018.123)
Supplement: Supplementary file 1 [file sdata2018123-isa1.zip]

Archive with 3 entries (3 files):
- i_Investigation.txt
- s_study_Davis.txt
- a_assay_Davis.txt
