# Supplementary material for: Transcriptional profiling of stellate ganglia from normotensive and spontaneously hypertensive rat strains
Source: Sci Data. 2018 Jun 26;5:180123. doi: 10.1038/sdata.2018.123 (PMC6018517; doi:10.1038/sdata.2018.123)
Supplement: Supplementary file 1 [file sdata2018123-isa1.zip › i_Investigation.txt]

# Investigation File generated for Scientific Data with Investigation File Authoring Tool version 0.1.0 on 21/05/2018 - This metadata file is CC0
ONTOLOGY SOURCE REFERENCE
Term Source Name	NCBITAXON	BTO	UO	OBI	SO	NCIT	ERO
Term Source File	http://data.bioontology.org/ontologies/NCBITAXON	http://data.bioontology.org/ontologies/BTO	http://data.bioontology.org/ontologies/UO	http://data.bioontology.org/ontologies/OBI	http://data.bioontology.org/ontologies/SO	http://data.bioontology.org/ontologies/NCIT	http://data.bioontology.org/ontologies/ERO
Term Source Version	2016AB	unknown	unknown	2014-08-18	unknown	17.06d	2013-08-02
Term Source Description	National Center for Biotechnology Information (NCBI) Organismal Classification	BRENDA Tissue and Enzyme Source Ontology	Units of Measurement Ontology	Ontology for Biomedical Investigations	Sequence Types and Features Ontology	National Cancer Institute Thesaurus	Eagle-I Research Resource Ontology
INVESTIGATION
Investigation Identifier
Investigation Title
Investigation Description
Investigation Submission Date
Investigation Public Release Date
INVESTIGATION PUBLICATIONS
Investigation PubMed ID
Investigation Publication DOI
Investigation Publication Author List
Investigation Publication Title
Investigation Publication Status
Investigation Publication Status Term Accession Number
Investigation Publication Status Term Source REF
INVESTIGATION CONTACTS
Investigation Person Last Name
Investigation Person Mid Initials
Investigation Person First Name
Investigation Person Address
Investigation Person Phone
Investigation Person Fax
Investigation Person Email
Investigation Person Affiliation
Investigation Person Roles
Investigation Person Roles Term Accession Number
Investigation Person Roles Term Source REF
STUDY
Study Identifier	10.1038/sdata.2018.123
Study Title	Transcriptional profiling of stellate ganglia from normotensive and spontaneously hypertensive rat strains
Study Submission Date	01/03/2018
Study Public Release Date	26/06/2018
Study Description	http://www.nature.com/articles/sdata2018123#abstract
Study File Name	s_study_Davis.txt
Comment[Subject Keywords]	////;//;///;//
Comment[Manuscript Licence]	CC BY-4.0
Comment[Experimental Metadata Licence]	CC0
Comment[Supplementary Information File Name]	
Comment[Supplementary Information File Type]	x-zip-compressed
Comment[Supplementary Information File URL]	http://www.nature.com/articles/sdata2018123#supplementary-information
Comment[Data Repository]	NCBI Sequence Read Archive;Gene Expression Omnibus
Comment[Data Record Accession]	SRP132271;GSE110197
Comment[Data Record URI]	http://identifiers.org/ncbi/insdc.sra:SRP132271;http://identifiers.org/geo:GSE110197
STUDY DESIGN DESCRIPTORS
Study Design Type	transcription profiling by high throughput sequencing design	strain comparison design
Study Design Type Term Accession Number	OBI:0001239	OBI:0001464
Study Design Type Term Source REF	OBI	OBI
STUDY PUBLICATIONS
Study PubMed ID	""	""
Study Publication DOI	doi:10.1161/HYPERTENSIONAHA.118.10844	doi:10.1038/s41598-018-26651-7
Study Publication Author List	""	""
Study Publication Title	""	""
Study Publication Status	published	published
Study Publication Status Term Accession Number		
Study Publication Status Term Source REF		
STUDY FACTORS
Study Factor Name	strain
Study Factor Type	genotype
Study Factor Type Term Accession Number	SO:0001027
Study Factor Type Term Source REF	SO
STUDY ASSAYS
Study Assay Measurement Type	transcription profiling assay
Study Assay Measurement Type Term Accession Number	OBI:0000424
Study Assay Measurement Type Term Source REF	OBI
Study Assay Technology Type	RNA sequencing
Study Assay Technology Type Term Accession Number	OBI:0001177
Study Assay Technology Type Term Source REF	OBI
Study Assay Technology Platform	Illumina HiSeq 4000
Study Assay File Name	a_assay_Davis.txt
STUDY PROTOCOLS
Study Protocol Name	Stellate ganglia isolation	RNA extraction	RNA Sequencing	Quasi-mapping
Study Protocol Type	Specimen Isolation	total RNA extraction	RNA sequencing	bioinformatics analysis
Study Protocol Type Term Accession Number	NCIT:C128947	OBI:0000855	OBI:0001177	ERO:0000740
Study Protocol Type Term Source REF	NCIT	OBI	OBI	ERO
Study Protocol Description				
Study Protocol URI	""	""	""	""
Study Protocol Version				
Study Protocol Parameters Name	""	""	instrument; manufacturer	""
Study Protocol Parameters Name Term Accession Number	""	""	""	""
Study Protocol Parameters Name Term Source REF	""	""	""	""
Study Protocol Components Name	""	""	""	""
Study Protocol Components Type	""	""	""	""
Study Protocol Components Type Term Accession Number	""	""	""	""
Study Protocol Components Type Term Source REF	""	""	""	""
STUDY CONTACTS
Study Person Last Name	Davis	Bardsley	Paterson
Study Person First Name	Harvey	Emma N.	David J.
Study Person Mid Initials			
Study Person Email	harvey.davis@dpag.ox.ac.uk	""	David.Paterson@dpag.ox.ac.uk
Study Person Phone			
Study Person Fax			
Study Person Address			
Study Person Affiliation	Burdon Sanderson Cardiac centre, Department of Physiology, Anatomy and Genetics, University of Oxford, Parks Road, OX1 3PT, UK	Burdon Sanderson Cardiac centre, Department of Physiology, Anatomy and Genetics, University of Oxford, Parks Road, OX1 3PT, UK	Burdon Sanderson Cardiac centre, Department of Physiology, Anatomy and Genetics, University of Oxford, Parks Road, OX1 3PT, UK
Study Person Roles			
Study Person Roles Term Accession Number			
Study Person Roles Term Source REF			
Comment[Study Person ORCID]	0000-0003-2225-4020	0000-0003-3371-1290	0000-0002-7399-3256
Comment[Funder]			
Comment[FundRef ID]			
Comment[Funder Term Source REF]			
Comment[Grant Identifier]			
