# Supplementary material for: Transcriptional profiling of stellate ganglia from normotensive and spontaneously hypertensive rat strains
Source: Sci Data. 2018 Jun 26;5:180123. doi: 10.1038/sdata.2018.123 (PMC6018517; doi:10.1038/sdata.2018.123)
Supplement: Supplementary file 1 [file sdata2018123-isa1.zip › s_study_Davis.txt]

Source Name	Characteristics[organism]	Term Source REF	Term Accession Number	Characteristics[organism part]	Term Source REF	Term Accession Number	Characteristics[age]	Unit	Term Source REF	Term Accession Number	Protocol REF	Protocol REF	Sample Name	Factor Value[strain]
Enivgo, UK	Rattus norvegicus	NCBITAXON	NCBITaxon:10116	stellate ganglion	BTO	BTO:0001815	16	week	UO	UO:0000034	Stellate ganglia isolation	RNA extraction	wistar_1	Wistar
Enivgo, UK	Rattus norvegicus	NCBITAXON	NCBITaxon:10116	stellate ganglion	BTO	BTO:0001815	16	week	UO	UO:0000034	Stellate ganglia isolation	RNA extraction	wistar_2	Wistar
Enivgo, UK	Rattus norvegicus	NCBITAXON	NCBITaxon:10116	stellate ganglion	BTO	BTO:0001815	16	week	UO	UO:0000034	Stellate ganglia isolation	RNA extraction	wistar_3	Wistar
Enivgo, UK	Rattus norvegicus	NCBITAXON	NCBITaxon:10116	stellate ganglion	BTO	BTO:0001815	16	week	UO	UO:0000034	Stellate ganglia isolation	RNA extraction	wistar_4	Wistar
Enivgo, UK	Rattus norvegicus	NCBITAXON	NCBITaxon:10116	stellate ganglion	BTO	BTO:0001815	16	week	UO	UO:0000034	Stellate ganglia isolation	RNA extraction	shr_1	SHR
Enivgo, UK	Rattus norvegicus	NCBITAXON	NCBITaxon:10116	stellate ganglion	BTO	BTO:0001815	16	week	UO	UO:0000034	Stellate ganglia isolation	RNA extraction	shr_2	SHR
Enivgo, UK	Rattus norvegicus	NCBITAXON	NCBITaxon:10116	stellate ganglion	BTO	BTO:0001815	16	week	UO	UO:0000034	Stellate ganglia isolation	RNA extraction	shr_3	SHR
Enivgo, UK	Rattus norvegicus	NCBITAXON	NCBITaxon:10116	stellate ganglion	BTO	BTO:0001815	16	week	UO	UO:0000034	Stellate ganglia isolation	RNA extraction	shr_4	SHR
