# Supplementary material for: Transcriptional profiling of stellate ganglia from normotensive and spontaneously hypertensive rat strains
Source: Sci Data. 2018 Jun 26;5:180123. doi: 10.1038/sdata.2018.123 (PMC6018517; doi:10.1038/sdata.2018.123)
Supplement: Supplementary file 1 [file sdata2018123-isa1.zip › a_assay_Davis.txt]

Sample Name	Protocol REF	Parameter Value[instrument]	Parameter Value[manufacturer]	Assay Name	Raw Data File	Comment[Data Repository]	Comment[Data Record Accession]	Comment[Data Record URI]	Protocol REF	Derived Data File	Comment[Data Repository]	Comment[Data Record Accession]	Comment[Data Record URI]
wistar_1	RNA Sequencing	HiSeq 4000	Illumina	R_Stellate_Ganglion_16_Wistar_1	SRX3652831	NCBI Sequence Read Archive	SRP132271	http://identifiers.org/ncbi/insdc.sra:SRP132271	Quasi-mapping	GSM2982096	Gene Expression Omnibus	GSE110197	http://identifiers.org/geo:GSE110197
wistar_2	RNA Sequencing	HiSeq 4000	Illumina	R_Stellate_Ganglion_16_Wistar_2	SRX3652832	NCBI Sequence Read Archive	SRP132271	http://identifiers.org/ncbi/insdc.sra:SRP132271	Quasi-mapping	GSM2982097	Gene Expression Omnibus	GSE110197	http://identifiers.org/geo:GSE110197
wistar_3	RNA Sequencing	HiSeq 4000	Illumina	R_Stellate_Ganglion_16_Wistar_3	SRX3652833	NCBI Sequence Read Archive	SRP132271	http://identifiers.org/ncbi/insdc.sra:SRP132271	Quasi-mapping	GSM2982098	Gene Expression Omnibus	GSE110197	http://identifiers.org/geo:GSE110197
wistar_4	RNA Sequencing	HiSeq 4000	Illumina	R_Stellate_Ganglion_16_Wistar_4	SRX3652834	NCBI Sequence Read Archive	SRP132271	http://identifiers.org/ncbi/insdc.sra:SRP132271	Quasi-mapping	GSM2982099	Gene Expression Omnibus	GSE110197	http://identifiers.org/geo:GSE110197
shr_1	RNA Sequencing	HiSeq 4000	Illumina	R_Stellate_Ganglion_16_SHR_1	SRX3652835	NCBI Sequence Read Archive	SRP132271	http://identifiers.org/ncbi/insdc.sra:SRP132271	Quasi-mapping	GSM2982100	Gene Expression Omnibus	GSE110197	http://identifiers.org/geo:GSE110197
shr_2	RNA Sequencing	HiSeq 4000	Illumina	R_Stellate_Ganglion_16_SHR_2	SRX3652836	NCBI Sequence Read Archive	SRP132271	http://identifiers.org/ncbi/insdc.sra:SRP132271	Quasi-mapping	GSM2982101	Gene Expression Omnibus	GSE110197	http://identifiers.org/geo:GSE110197
shr_3	RNA Sequencing	HiSeq 4000	Illumina	R_Stellate_Ganglion_16_SHR_3	SRX3652837	NCBI Sequence Read Archive	SRP132271	http://identifiers.org/ncbi/insdc.sra:SRP132271	Quasi-mapping	GSM2982102	Gene Expression Omnibus	GSE110197	http://identifiers.org/geo:GSE110197
shr_4	RNA Sequencing	HiSeq 4000	Illumina	R_Stellate_Ganglion_16_SHR_4	SRX3652838	NCBI Sequence Read Archive	SRP132271	http://identifiers.org/ncbi/insdc.sra:SRP132271	Quasi-mapping	GSM2982103	Gene Expression Omnibus	GSE110197	http://identifiers.org/geo:GSE110197
